# Supplementary material for: Alkylammonium Halides for Phase Regulation and Luminescence Modulation of Cesium Copper Iodide Nanocrystals for Light-Emitting Diodes
Source: Molecules. 2024 Mar 5;29(5):1162. doi: 10.3390/molecules29051162 (PMC10934009; doi:10.3390/molecules29051162)
Supplement: Supplementary file 1 [file molecules-29-01162-s001.zip]

Archive with 1 entries (1 files):
- molecules-2828466-supplementary.pdf
